# Supplementary material for: Fast and interpretable consensus clustering via minipatch learning
Source: PLoS Comput Biol. 2022 Oct 3;18(10):e1010577. doi: 10.1371/journal.pcbi.1010577 (PMC9560608; doi:10.1371/journal.pcbi.1010577)
Supplement: S1 Table — (CSV) [file pcbi.1010577.s002.csv]

	x
1	ACTL8
2	CCDC147
3	FLJ40852
4	KPNA7
5	NEFM
6	PLAC1L
7	TUBB4Q
8	TUBB8
9	WEE2
10	ABCC6
11	HDAC9
12	AKR1C3
13	ABCC6P1
14	H1FOO
15	CTRB2
16	PADI6
17	TCL1A
18	PDE8B
19	TOX2
20	CCND2
21	CRIP1
22	CSF1R
23	PCP4L1
24	STK32B
25	SLC6A5
26	CTRB1
27	NLRP4
28	TPM4
29	TPRX1
30	TRIM77
31	TUBBP5
32	C9orf140
33	LDHB
34	OR1N1
35	PKD1L3
36	ZNF679
37	ADRA2B
38	LMO7
39	NPM2
40	HHAT
41	NLRP11
42	PRAMEF17
43	MFSD2A
44	UNC13C
45	NLRP13
46	LHX2
47	CNRIP1
48	C1orf230
49	HDC
50	RARRES2
51	DHX58
52	ZFPM2
53	OR1E2
54	IL23R
55	ZNF735
56	KITLG
57	BCAT1
58	IL17B
59	GDF9
60	DCDC2
61	CACNA2D1
62	PRAMEF16
63	PATL2
64	HAP1
65	OR1E1
66	ZNF10
67	CCDC27
68	C6orf52
69	KLK11
70	NKAIN2
71	CDH5
72	BCL8
73	DUXA
74	SUN3
75	PCDH11X
76	CAPN13
77	GPR143
78	KLHDC7A
79	BTG4
80	DDX4
81	TOX
82	MRC1L1
83	AKR1C2
84	CASC1
85	ZNF502
86	FIGLA
87	ZIM3
88	ACCSL
89	C6orf221
90	CPEB1
91	DNAH10
92	DEPDC7
93	CCDC146
94	GPR158
95	FAM13AOS
96	GDAP1
97	ZP4
98	ERG
99	ANXA2P1
100	MRC1
101	BCAR4
102	TCL1B
103	C7orf58
104	TRIM36
105	PRDX1
106	ASTL
107	PRKCG
108	FAM46C
109	C6orf94
110	LMOD3
111	BMP15
112	ZAR1L
113	CBLN1
114	ZP3
115	GPR39
116	RSPH10B
117	C1orf51
118	ZP2
119	CCDC15
120	ALOX15
121	MAK
122	RSPH10B2
123	MCTP1
124	BCL2L10
125	IFITM2
126	IFITM3
127	ITGA4
128	SPDYC
129	SRSF3
130	NR2E1
131	SLC29A4
132	LOC643955
133	HPSE2
134	THBS4
135	COL6A6
136	TMSB4Y
137	PRICKLE2
138	CLEC10A
139	LOC146336
140	SAMD4A
141	ENG
142	HVCN1
143	RSPO2
144	GATA6
145	REG1P
146	TAS2R39
147	SCD
148	UCHL1
149	FAM19A4
150	LYPD1
151	ERC2
152	CSGALNACT2
153	OTX2
154	MSRA
155	C2orf84
156	FAM81A
157	NLRP5
158	FGD5
159	PGAM4
160	FAM65C
161	PLVAP
162	NLRP9
163	PRR5L
164	FAM151A
165	CKS1B
166	COL28A1
167	STK31
168	ZFP42
169	PRAMEF20
170	C2orf51
171	MOS
172	KLF12
173	TMEM92
174	PVRL3
175	ARID1A
176	TP53TG3
177	SLCO3A1
178	HNF1A
179	LMO3
180	ANXA2
181	ANXA3
182	BTN1A1
183	HCN4
184	TRIM42
185	ELAVL2
186	TUBB4
187	TUBA4B
188	TMEM169
189	TAS1R1
190	AURKC
191	ZFP36
192	LOC284294
193	OR51E1
194	GYLTL1B
195	REG1B
196	CDK15
197	HPGD
198	FAM13A
199	FHOD3
200	PRAMEF21
201	KLF2
202	ANXA2P2
203	LOC388948
204	SLC1A3
205	FMN1
206	PLA2G4C
207	ACTB
208	LOC285501
209	UPB1
210	KIAA0247
211	SRY
212	RND1
213	CD36
214	C1QBP
215	SOST
216	ADAD1
217	DCAF4L1
218	BAALC
219	ZP1
220	MAP3K3
221	DCHS2
222	C10orf82
223	SLC2A3
224	SAP30
225	TP53TG3B
226	LRRC4
227	OR2M3
228	TNFSF12.TNFSF13
229	WDR69
230	FAM19A3
231	FKBP6
232	ZHX2
233	TLE6
234	ZBTB16
235	TIMM13
236	PABPN1L
237	SQRDL
238	SIX6
239	TRIM9
240	BIN1
241	PGAM1
242	SIRPA
243	GRIK2
244	WFDC2
245	LIPE
246	ZNF815
247	PHEX
248	NCRNA00185
249	TMEM200A
250	CLIP4
251	FAM19A2
252	FBXL22
253	FOXG1
254	PPP1R3D
255	FAM83E
256	C10orf125
257	DNMT1
258	NFATC1
259	ZNF223
260	TCF24
261	UQCRFS1
262	ZNF487P
263	DNMT3L
264	IRGM
265	ZNF479
266	EID3
267	TESC
268	FAT2
269	NRAP
270	ZAR1
271	ZNF280A
272	WDR77
273	C8orf12
274	S100A11
275	TSPAN5
276	Mar-04
277	TEX19
278	PDE6C
279	PRR15
280	TNFSF13
281	A2BP1
282	C11orf40
283	LRMP
284	EBF2
285	SLC8A2
286	TIFA
287	H2AFZ
288	GTF2A1L
289	CHRFAM7A
290	OLIG1
291	PTH2R
292	FAM167A
293	PHACTR3
294	YBX2
295	MAGEA4
296	NXPH1
297	IL17C
298	RPH3A
299	LCP2
300	GRM7
301	CPEB4
302	FAM48B1
303	MYH15
304	LOC283299
305	F13A1
306	PPP2R2C
307	TMEM163
308	DAB1
309	C21orf7
310	IGF2BP1
311	FGF14
312	DCT
313	PLEKHB1
314	PLIN2
315	CBFA2T3
316	IQUB
317	KIAA1147
318	SLC6A11
319	COL15A1
320	EMX1
321	HMCN1
322	ARF1
323	DGKI
324	SYTL2
325	TEX14
326	HABP2
327	EIF4E1B
328	NCRNA00162
329	ALOXE3
330	CYCS
331	MRPL12
332	TUBA4A
333	ABCB4
334	TUBB
335	RHEBL1
336	LEF1
337	CKMT2
338	C5
339	KIAA1370
340	CACYBP
341	FAM19A5
342	CXADR
343	DPRX
344	LRRC3B
345	HTR5A
346	LRRK1
347	MGAT5B
348	SGMS2
349	CTCFL
350	GPR137B
351	LAMA1
352	SBDSP1
353	CCNO
354	CCR3
355	SRSF2
356	DUSP18
357	PRAMEF15
358	RAGE
359	CD83
360	TLL1
361	NLRP14
362	CUX2
363	FAM7A3
364	FAM154A
365	HTR2A
366	S100A14
367	CCDC148
368	PRSS8
369	ZNF135
370	NKD1
371	RASSF5
372	LOC100129083
373	TDRD1
374	ZFR2
375	ERBB4
376	NPY1R
377	PRDM16
378	DOCK2
379	KCNJ2
380	KHDC1L
381	ALDH1A2
382	FSTL4
383	ATP6V1B1
384	GABRP
385	C2orf46
386	R3HDML
387	THRSP
388	TIGIT
389	USP2
390	JPH3
391	SLC5A11
392	HAL
393	SLC45A3
394	HOXA7
395	THRB
396	ELL3
397	PCLO
398	PLIN5
399	C8orf51
400	NID1
401	TGIF1
402	VAV3
403	ISG20L2
404	TTC29
405	GRIN2A
406	SPCS1
407	KIF26B
408	GUCY1A2
409	FAM135B
410	AFAP1L2
411	AIMP2
412	ATP5F1
413	XIRP2
414	FBXO27
415	C21orf29
416	CLC
417	ZNF280B
418	SYTL3
419	TACR3
420	ZDHHC8
421	FAM48B2
422	COL22A1
423	CTSO
424	PRAMEF6
425	PRAMEF9
426	SSFA2
427	EIF4A1
428	FTCD
429	TRPA1
430	DAZL
431	GCNT3
432	PTPRN2
433	PIWIL2
434	ADCY5
435	ATP5G3
436	ULK2
437	TBX5
438	AOAH
439	FAM179A
440	IRX3
441	TRIML2
442	BAHCC1
443	HRG
444	NLRP7
445	ZNF215
446	ACOT11
447	JAG1
448	SDS
449	SAA1
450	DFNB31
451	LOC339822
452	H1FNT
453	FAM84A
454	E2F6
455	CRYGB
456	NSA2
457	IRF8
458	MAB21L2
459	OSBPL5
460	RASA3
461	ZNF79
462	C15orf60
463	EIF2AK1
464	GLYATL1
465	SLC16A6
466	PDK4
