# Supplementary material for: Fast and interpretable consensus clustering via minipatch learning
Source: PLoS Comput Biol. 2022 Oct 3;18(10):e1010577. doi: 10.1371/journal.pcbi.1010577 (PMC9560608; doi:10.1371/journal.pcbi.1010577)
Supplement: S2 Table — (CSV) [file pcbi.1010577.s003.csv]

	Pathway	p-value	Gene Ratio	Bg Ratio	Count
1	synapse organization	0	164/4224	412/18862	164
2	axonogenesis	0	176/4224	460/18862	176
3	regulation of neuron projection development	0	162/4224	428/18862	162
4	pattern specification process	0	161/4224	426/18862	161
5	modulation of chemical synaptic transmission	0	154/4224	405/18862	154
6	regulation of trans-synaptic signaling	0	154/4224	406/18862	154
7	synapse assembly	0	80/4224	173/18862	80
8	axon guidance	0	112/4224	277/18862	112
9	extracellular structure organization	0	147/4224	394/18862	147
10	neuron projection guidance	0	112/4224	278/18862	112
11	extracellular matrix organization	0	146/4224	393/18862	146
12	regulation of membrane potential	0	157/4224	431/18862	157
13	external encapsulating structure organization	0	146/4224	396/18862	146
14	neuron migration	0	68/4224	145/18862	68
15	cell-cell adhesion via plasma-membrane adhesion molecules	0	108/4224	273/18862	108
16	regulation of nervous system development	0	151/4224	422/18862	151
17	regionalization	0	123/4224	326/18862	123
18	postsynapse organization	0	72/4224	161/18862	72
19	regulation of synapse structure or activity	0	88/4224	214/18862	88
20	signal release	0	164/4224	475/18862	164
21	regulation of axonogenesis	0	67/4224	151/18862	67
22	regulation of neurogenesis	0	126/4224	348/18862	126
23	sensory system development	0	132/4224	369/18862	132
24	potassium ion transmembrane transport	0	85/4224	212/18862	85
25	regulation of synapse organization	0	82/4224	204/18862	82
26	eye development	0	127/4224	359/18862	127
27	visual system development	0	128/4224	363/18862	128
28	regulation of cell development	0	162/4224	485/18862	162
29	homophilic cell adhesion via plasma membrane adhesion molecules	0	70/4224	167/18862	70
30	cell junction assembly	1.00E-05	145/4224	425/18862	145
31	dendrite development	1.00E-05	90/4224	234/18862	90
32	synaptic vesicle cycle	1.00E-05	72/4224	177/18862	72
33	urogenital system development	1.00E-05	114/4224	320/18862	114
34	potassium ion transport	2.00E-05	88/4224	232/18862	88
35	positive regulation of nervous system development	2.00E-05	97/4224	263/18862	97
36	neurotransmitter transport	2.00E-05	81/4224	209/18862	81
37	camera-type eye development	2.00E-05	110/4224	310/18862	110
38	dendrite morphogenesis	3.00E-05	59/4224	139/18862	59
39	regulation of cell morphogenesis	3.00E-05	108/4224	305/18862	108
40	regulation of synaptic plasticity	4.00E-05	70/4224	176/18862	70
41	organic acid transport	4.00E-05	113/4224	324/18862	113
42	heart process	4.00E-05	103/4224	289/18862	103
43	divalent inorganic cation homeostasis	4.00E-05	161/4224	499/18862	161
44	sensory organ morphogenesis	4.00E-05	90/4224	244/18862	90
45	heart contraction	5.00E-05	100/4224	279/18862	100
46	kidney development	5.00E-05	100/4224	280/18862	100
47	regulation of cytosolic calcium ion concentration	5.00E-05	118/4224	344/18862	118
48	central nervous system neuron differentiation	6.00E-05	70/4224	178/18862	70
49	postsynapse assembly	6.00E-05	20/4224	30/18862	20
50	renal system development	6.00E-05	102/4224	288/18862	102
51	regulation of postsynapse organization	6.00E-05	41/4224	87/18862	41
52	neural retina development	8.00E-05	35/4224	70/18862	35
53	learning or memory	1.00E-04	86/4224	235/18862	86
54	positive regulation of cell development	0.00015	101/4224	290/18862	101
55	regulation of blood circulation	0.00015	101/4224	290/18862	101
56	cellular divalent inorganic cation homeostasis	0.00015	153/4224	480/18862	153
57	cognition	0.00015	97/4224	276/18862	97
58	regulation of heart contraction	0.00017	88/4224	245/18862	88
59	carboxylic acid transport	0.00017	99/4224	284/18862	99
60	retina morphogenesis in camera-type eye	0.00018	30/4224	58/18862	30
61	vesicle-mediated transport in synapse	0.00018	73/4224	194/18862	73
62	calcium ion homeostasis	0.00023	145/4224	454/18862	145
63	retina layer formation	0.00024	17/4224	25/18862	17
64	forebrain generation of neurons	0.00024	29/4224	56/18862	29
65	positive regulation of neurogenesis	0.00029	79/4224	217/18862	79
66	regulation of neurotransmitter levels	0.00035	77/4224	211/18862	77
67	sensory perception of mechanical stimulus	0.00037	64/4224	167/18862	64
68	negative chemotaxis	0.00038	25/4224	46/18862	25
69	regulation of cation transmembrane transport	0.00038	113/4224	340/18862	113
70	neuronal action potential	0.00039	20/4224	33/18862	20
71	calcium ion transmembrane transport	0.00039	103/4224	304/18862	103
72	peptide hormone secretion	0.00039	87/4224	247/18862	87
73	dicarboxylic acid transport	0.00039	41/4224	93/18862	41
74	forebrain neuron differentiation	4.00E-04	26/4224	49/18862	26
75	hormone transport	0.00042	105/4224	312/18862	105
76	hormone secretion	0.00048	102/4224	302/18862	102
77	anterior/posterior pattern specification	0.00048	74/4224	203/18862	74
78	multicellular organismal signaling	0.00048	74/4224	203/18862	74
79	presynapse organization	0.00062	26/4224	50/18862	26
80	positive regulation of cell projection organization	0.00062	113/4224	344/18862	113
81	skeletal system development	0.00063	151/4224	486/18862	151
82	response to metal ion	0.00066	115/4224	352/18862	115
83	regulation of synapse assembly	0.00066	41/4224	95/18862	41
84	cellular calcium ion homeostasis	7.00E-04	139/4224	442/18862	139
85	mesenchyme development	7.00E-04	97/4224	287/18862	97
86	calcium ion transmembrane import into cytosol	7.00E-04	53/4224	134/18862	53
87	kidney epithelium development	0.00075	52/4224	131/18862	52
88	proximal/distal pattern formation	0.00085	19/4224	32/18862	19
89	neurotransmitter secretion	0.00085	59/4224	155/18862	59
90	signal release from synapse	0.00085	59/4224	155/18862	59
91	action potential	0.00086	53/4224	135/18862	53
92	glutamate secretion	0.00088	22/4224	40/18862	22
93	insulin secretion	9.00E-04	74/4224	207/18862	74
94	heart morphogenesis	0.00093	83/4224	239/18862	83
95	dendritic spine morphogenesis	0.00097	29/4224	60/18862	29
96	negative regulation of cell projection organization	0.00102	66/4224	180/18862	66
97	neuron recognition	0.00109	24/4224	46/18862	24
98	regulation of cation channel activity	0.0011	65/4224	177/18862	65
99	eye morphogenesis	0.0011	55/4224	143/18862	55
100	mesonephros development	0.00113	39/4224	91/18862	39
101	organic anion transport	0.00118	120/4224	376/18862	120
102	monocarboxylic acid transport	0.00131	65/4224	178/18862	65
103	vascular process in circulatory system	0.00131	84/4224	245/18862	84
104	acidic amino acid transport	0.00136	31/4224	67/18862	31
105	cell-substrate adhesion	0.00141	115/4224	359/18862	115
106	response to drug	0.00141	115/4224	359/18862	115
107	peptide secretion	0.00155	126/4224	401/18862	126
108	presynapse assembly	0.00155	24/4224	47/18862	24
109	ureteric bud development	0.00155	37/4224	86/18862	37
110	regulation of NMDA receptor activity	0.00155	20/4224	36/18862	20
111	camera-type eye morphogenesis	0.00155	46/4224	115/18862	46
112	retina development in camera-type eye	0.00155	55/4224	145/18862	55
113	amino acid transport	0.0016	57/4224	152/18862	57
114	calcium ion transport into cytosol	0.0016	57/4224	152/18862	57
115	negative regulation of neuron projection development	0.00169	51/4224	132/18862	51
116	renal tubule development	0.00189	38/4224	90/18862	38
117	import into cell	0.00189	79/4224	230/18862	79
118	embryonic organ morphogenesis	0.00189	92/4224	277/18862	92
119	positive regulation of cytosolic calcium ion concentration	0.00189	101/4224	310/18862	101
120	mesonephric epithelium development	0.0019	37/4224	87/18862	37
121	mesonephric tubule development	0.0019	37/4224	87/18862	37
122	transport across blood-brain barrier	0.0019	37/4224	87/18862	37
123	excitatory postsynaptic potential	0.00201	41/4224	100/18862	41
124	embryonic organ development	0.00211	128/4224	412/18862	128
125	positive regulation of axonogenesis	0.00213	34/4224	78/18862	34
126	sensory perception of sound	0.00218	55/4224	147/18862	55
127	positive regulation of synaptic transmission	0.00236	54/4224	144/18862	54
128	regulation of ion transmembrane transporter activity	0.00236	86/4224	257/18862	86
129	regulation of transmembrane transporter activity	0.00237	89/4224	268/18862	89
130	vascular transport	0.00241	37/4224	88/18862	37
131	nephron tubule development	0.00241	37/4224	88/18862	37
132	dendritic spine development	0.00263	40/4224	98/18862	40
133	dendritic spine organization	0.00263	35/4224	82/18862	35
134	cell fate commitment	0.00276	84/4224	251/18862	84
135	transmission of nerve impulse	0.00313	30/4224	67/18862	30
136	hindbrain development	0.00332	52/4224	139/18862	52
137	protein localization to extracellular region	0.00341	117/4224	375/18862	117
138	regulation of cell junction assembly	0.00345	68/4224	195/18862	68
139	synaptic vesicle clustering	0.00353	Oct-24	13/18862	10
140	positive regulation of cell junction assembly	0.00353	39/4224	96/18862	39
141	forebrain development	0.0037	112/4224	357/18862	112
142	long-term synaptic depression	0.00371	17/4224	30/18862	17
143	postsynaptic membrane assembly	0.00371	Sep-24	11/18862	9
144	regulation of postsynaptic cytosolic calcium ion concentration	0.00371	Sep-24	11/18862	9
145	regulation of transporter activity	0.00389	92/4224	283/18862	92
146	renal tubule morphogenesis	0.00394	31/4224	71/18862	31
147	calcium ion import across plasma membrane	0.00396	13/4224	20/18862	13
148	import across plasma membrane	0.00403	58/4224	161/18862	58
149	regulation of dendrite development	0.00436	39/4224	97/18862	39
150	embryonic skeletal system development	0.00444	45/4224	117/18862	45
151	memory	0.00444	42/4224	107/18862	42
152	lipid export from cell	0.00448	34/4224	81/18862	34
153	canonical Wnt signaling pathway	0.00462	105/4224	333/18862	105
154	organic acid transmembrane transport	0.00471	56/4224	155/18862	56
155	metal ion transport	0.00478	145/4224	486/18862	145
156	gland development	0.00478	126/4224	413/18862	126
157	neuron projection organization	0.00478	37/4224	91/18862	37
158	nephron development	0.00487	51/4224	138/18862	51
159	positive regulation of cell adhesion	0.005	129/4224	425/18862	129
160	regulation of Wnt signaling pathway	0.00557	113/4224	365/18862	113
161	regulation of dendritic spine morphogenesis	0.00557	22/4224	45/18862	22
162	regulation of dendritic spine development	0.0056	27/4224	60/18862	27
163	positive regulation of protein tyrosine kinase activity	0.0056	27/4224	60/18862	27
164	cardiac chamber morphogenesis	0.00564	44/4224	115/18862	44
165	chemical synaptic transmission, postsynaptic	0.00564	41/4224	105/18862	41
166	negative regulation of BMP signaling pathway	0.00564	24/4224	51/18862	24
167	gliogenesis	0.00577	91/4224	283/18862	91
168	ameboidal-type cell migration	0.00579	141/4224	473/18862	141
169	sodium ion transport	0.00589	79/4224	239/18862	79
170	embryonic limb morphogenesis	0.0059	43/4224	112/18862	43
171	embryonic appendage morphogenesis	0.0059	43/4224	112/18862	43
172	regulation of postsynaptic membrane potential	0.0061	50/4224	136/18862	50
173	muscle organ morphogenesis	0.00628	31/4224	73/18862	31
174	excitatory synapse assembly	0.00645	15/4224	26/18862	15
175	protein secretion	0.00655	113/4224	367/18862	113
176	muscle contraction	0.00666	109/4224	352/18862	109
177	carboxylic acid transmembrane transport	0.0067	55/4224	154/18862	55
178	nephron tubule morphogenesis	0.0067	29/4224	67/18862	29
179	nephron epithelium development	0.0067	41/4224	106/18862	41
180	calcium ion import into cytosol	0.00673	13/4224	21/18862	13
181	long-term synaptic potentiation	0.00673	34/4224	83/18862	34
182	regulation of lipid metabolic process	0.0068	122/4224	402/18862	122
183	establishment of protein localization to extracellular region	0.00707	113/4224	368/18862	113
184	positive regulation of synapse assembly	0.00722	26/4224	58/18862	26
185	actin-mediated cell contraction	0.00727	45/4224	120/18862	45
186	negative regulation of synapse assembly	0.00731	Jun-24	6/18862	6
187	Cdc42 protein signal transduction	0.00736	Oct-24	14/18862	10
188	synaptic transmission, glutamatergic	0.00739	36/4224	90/18862	36
189	regulation of peptide hormone secretion	0.00822	70/4224	209/18862	70
190	skeletal system morphogenesis	0.00867	71/4224	213/18862	71
191	cerebellum development	0.00874	37/4224	94/18862	37
192	ossification	0.00893	121/4224	401/18862	121
193	regulation of dendrite morphogenesis	0.00894	28/4224	65/18862	28
194	positive regulation of dendrite morphogenesis	0.00895	18/4224	35/18862	18
195	negative regulation of neuron apoptotic process	0.00903	49/4224	135/18862	49
196	metencephalon development	0.00927	39/4224	101/18862	39
197	positive regulation of cell morphogenesis involved in differentiation	0.0094	32/4224	78/18862	32
198	mesonephric tubule morphogenesis	0.00944	26/4224	59/18862	26
199	appendage development	0.00944	58/4224	167/18862	58
200	limb development	0.00944	58/4224	167/18862	58
201	amacrine cell differentiation	0.00974	Jul-24	8/18862	7
202	presynaptic membrane assembly	0.00974	Aug-24	10/18862	8
203	regulation of insulin secretion	0.0098	61/4224	178/18862	61
204	positive regulation of excitatory postsynaptic potential	0.00982	15/4224	27/18862	15
205	temperature homeostasis	0.00997	59/4224	171/18862	59
206	peptidyl-tyrosine modification	0.01011	113/4224	372/18862	113
207	synaptic vesicle recycling	0.01017	30/4224	72/18862	30
208	positive regulation of lipid metabolic process	0.01036	53/4224	150/18862	53
209	positive regulation of peptidyl-tyrosine phosphorylation	0.01053	65/4224	193/18862	65
210	cardiac ventricle morphogenesis	0.01059	29/4224	69/18862	29
211	nephron epithelium morphogenesis	0.01059	29/4224	69/18862	29
212	regulation of peptide secretion	0.01064	96/4224	308/18862	96
213	pulmonary valve morphogenesis	0.01124	Nov-24	17/18862	11
214	calcium-ion regulated exocytosis	0.01163	27/4224	63/18862	27
215	epithelial tube morphogenesis	0.01188	96/4224	309/18862	96
216	respiratory system process	0.01188	17/4224	33/18862	17
217	odontogenesis	0.01196	45/4224	123/18862	45
218	photoreceptor cell differentiation	0.01196	26/4224	60/18862	26
219	phenol-containing compound metabolic process	0.0122	40/4224	106/18862	40
220	regulation of triglyceride metabolic process	0.01304	19/4224	39/18862	19
221	cytosolic calcium ion transport	0.01315	59/4224	173/18862	59
222	ammonium ion metabolic process	0.01325	14/4224	25/18862	14
223	stem cell development	0.01335	33/4224	83/18862	33
224	negative regulation of cellular response to growth factor stimulus	0.01364	41/4224	110/18862	41
225	lipid transport	0.0141	135/4224	461/18862	135
226	response to calcium ion	0.01411	51/4224	145/18862	51
227	neural crest cell development	0.01411	32/4224	80/18862	32
228	negative regulation of nervous system development	0.01411	49/4224	138/18862	49
229	neural crest cell differentiation	0.01421	35/4224	90/18862	35
230	neuromuscular process	0.01421	35/4224	90/18862	35
231	progesterone metabolic process	0.01428	Oct-24	15/18862	10
232	developmental growth involved in morphogenesis	0.01458	73/4224	225/18862	73
233	cardiac right ventricle morphogenesis	0.01458	Dec-24	20/18862	12
234	cell differentiation in hindbrain	0.01458	Dec-24	20/18862	12
235	Ras protein signal transduction	0.0146	103/4224	338/18862	103
236	inorganic cation import across plasma membrane	0.01478	37/4224	97/18862	37
237	inorganic ion import across plasma membrane	0.01478	37/4224	97/18862	37
238	peptidyl-tyrosine phosphorylation	0.01495	111/4224	369/18862	111
239	synaptic vesicle exocytosis	0.01534	39/4224	104/18862	39
240	regulation of extent of cell growth	0.01534	39/4224	104/18862	39
241	ureteric bud morphogenesis	0.01563	25/4224	58/18862	25
242	postsynaptic specialization organization	0.01569	16/4224	31/18862	16
243	mesenchymal cell development	0.01589	33/4224	84/18862	33
244	neural crest cell migration	0.01613	24/4224	55/18862	24
245	nephron morphogenesis	0.01635	29/4224	71/18862	29
246	receptor clustering	0.01662	23/4224	52/18862	23
247	calcium ion transport	0.01666	121/4224	409/18862	121
248	fatty acid transport	0.01675	52/4224	150/18862	52
249	actin filament-based movement	0.01675	52/4224	150/18862	52
250	central nervous system neuron development	0.01675	32/4224	81/18862	32
251	postsynaptic membrane organization	0.01689	18/4224	37/18862	18
252	regulation of protein secretion	0.01697	87/4224	279/18862	87
253	locomotory behavior	0.01733	55/4224	161/18862	55
254	regulation of canonical Wnt signaling pathway	0.01781	89/4224	287/18862	89
255	piRNA metabolic process	0.01926	Nov-24	18/18862	11
256	regulation of neurotransmitter secretion	0.01941	33/4224	85/18862	33
257	cold-induced thermogenesis	0.01977	50/4224	144/18862	50
258	regulation of cold-induced thermogenesis	0.01977	50/4224	144/18862	50
259	ear development	0.01977	66/4224	202/18862	66
260	synaptic vesicle endocytosis	0.01977	25/4224	59/18862	25
261	presynaptic endocytosis	0.01977	25/4224	59/18862	25
262	small molecule catabolic process	0.02035	126/4224	431/18862	126
263	axis specification	0.02053	32/4224	82/18862	32
264	sex differentiation	0.02053	82/4224	262/18862	82
265	regulation of peptidyl-tyrosine phosphorylation	0.02053	82/4224	262/18862	82
266	postsynaptic density organization	0.02116	15/4224	29/18862	15
267	glutamate receptor signaling pathway	0.02128	23/4224	53/18862	23
268	regulation of signaling receptor activity	0.02128	62/4224	188/18862	62
269	appendage morphogenesis	0.02128	47/4224	134/18862	47
270	limb morphogenesis	0.02128	47/4224	134/18862	47
271	presynaptic membrane organization	0.02128	Aug-24	11/18862	8
272	positive regulation of protein localization to synapse	0.02128	Aug-24	11/18862	8
273	lipid translocation	0.0217	22/4224	50/18862	22
274	social behavior	0.0217	22/4224	50/18862	22
275	cellular modified amino acid catabolic process	0.02191	16/4224	32/18862	16
276	negative regulation of triglyceride catabolic process	0.02202	May-24	5/18862	5
277	negative regulation of axonogenesis	0.02207	27/4224	66/18862	27
278	phospholipid translocation	0.02211	21/4224	47/18862	21
279	epithelial cell development	0.02238	67/4224	207/18862	67
280	energy homeostasis	0.02238	17/4224	35/18862	17
281	modulation of excitatory postsynaptic potential	0.0224	20/4224	44/18862	20
282	pulmonary valve development	0.0224	Dec-24	21/18862	12
283	postsynaptic specialization assembly	0.0224	Dec-24	21/18862	12
284	cell fate determination	0.02247	19/4224	41/18862	19
285	ear morphogenesis	0.02258	40/4224	110/18862	40
286	muscle system process	0.02359	131/4224	453/18862	131
287	regulation of hormone secretion	0.02386	81/4224	260/18862	81
288	neuron apoptotic process	0.02398	73/4224	230/18862	73
289	sodium ion transmembrane transport	0.02416	57/4224	171/18862	57
290	marginal zone B cell differentiation	0.02442	Jul-24	9/18862	7
291	adaptive thermogenesis	0.02442	52/4224	153/18862	52
292	positive regulation of cell-substrate adhesion	0.02445	43/4224	121/18862	43
293	axon extension	0.02445	41/4224	114/18862	41
294	regulation of neuron apoptotic process	0.02502	64/4224	197/18862	64
295	response to zinc ion	0.02516	24/4224	57/18862	24
296	anterior/posterior axon guidance	0.02599	Jun-24	7/18862	6
297	gland morphogenesis	0.02648	40/4224	111/18862	40
298	positive regulation of lipid localization	0.02648	40/4224	111/18862	40
299	mesenchymal cell differentiation	0.02648	73/4224	231/18862	73
300	fatty acid metabolic process	0.02651	115/4224	392/18862	115
301	muscle tissue morphogenesis	0.02684	27/4224	67/18862	27
302	dorsal/ventral pattern formation	0.0273	30/4224	77/18862	30
303	regulation of cell morphogenesis involved in differentiation	0.02763	35/4224	94/18862	35
304	regulation of protein tyrosine kinase activity	0.02763	35/4224	94/18862	35
305	activation of MAPK activity	0.02763	52/4224	154/18862	52
306	regulation of developmental growth	0.0278	96/4224	319/18862	96
307	odontogenesis of dentin-containing tooth	0.02875	32/4224	84/18862	32
308	basement membrane organization	0.02903	15/4224	30/18862	15
309	regulation of BMP signaling pathway	0.02992	34/4224	91/18862	34
310	retinal ganglion cell axon guidance	0.02992	Nov-24	19/18862	11
311	DNA methylation involved in gamete generation	0.02992	Nov-24	19/18862	11
312	regulation of cell shape	0.02996	51/4224	151/18862	51
313	regulation of neuron migration	0.02999	18/4224	39/18862	18
314	membrane assembly	0.02999	17/4224	36/18862	17
315	regulation of cell size	0.03047	57/4224	173/18862	57
316	glial cell differentiation	0.03047	67/4224	210/18862	67
317	regulation of neurotransmitter receptor activity	0.03047	31/4224	81/18862	31
318	response to estrogen	0.03065	28/4224	71/18862	28
319	regulation of anatomical structure size	0.03186	140/4224	493/18862	140
320	segmentation	0.03277	35/4224	95/18862	35
321	Rho protein signal transduction	0.03461	46/4224	134/18862	46
322	branching involved in ureteric bud morphogenesis	0.03507	22/4224	52/18862	22
323	biological process involved in intraspecies interaction between organisms	0.03507	22/4224	52/18862	22
324	actin filament organization	0.03544	125/4224	435/18862	125
325	localization within membrane	0.03544	29/4224	75/18862	29
326	regulation of axon extension	0.03544	34/4224	92/18862	34
327	cellular response to metal ion	0.03553	61/4224	189/18862	61
328	sensory perception of pain	0.03586	36/4224	99/18862	36
329	negative regulation of sequestering of calcium ion	0.03586	40/4224	113/18862	40
330	neural precursor cell proliferation	0.03615	47/4224	138/18862	47
331	mesenchyme morphogenesis	0.03615	21/4224	49/18862	21
332	fatty acid derivative metabolic process	0.03684	31/4224	82/18862	31
333	cardiac conduction	0.03684	50/4224	149/18862	50
334	outflow tract septum morphogenesis	0.03711	13/4224	25/18862	13
335	forebrain neuron development	0.03711	13/4224	25/18862	13
336	second-messenger-mediated signaling	0.03715	92/4224	307/18862	92
337	telencephalon development	0.03852	72/4224	231/18862	72
338	positive regulation of epithelial cell migration	0.03852	57/4224	175/18862	57
339	maintenance of location	0.03852	95/4224	319/18862	95
340	calcium-dependent cell-cell adhesion via plasma membrane cell adhesion molecules	0.03852	19/4224	43/18862	19
341	cardiac muscle contraction	0.03885	46/4224	135/18862	46
342	regulation of cellular response to growth factor stimulus	0.03886	89/4224	296/18862	89
343	acylglycerol homeostasis	0.03921	18/4224	40/18862	18
344	triglyceride homeostasis	0.03921	18/4224	40/18862	18
345	semaphorin-plexin signaling pathway	0.03921	18/4224	40/18862	18
346	neuron cell-cell adhesion	0.03921	Oct-24	17/18862	10
347	stabilization of membrane potential	0.03921	Oct-24	17/18862	10
348	calcium ion-regulated exocytosis of neurotransmitter	0.03921	Oct-24	17/18862	10
349	organic acid catabolic process	0.03949	79/4224	258/18862	79
350	drug transport	0.03972	Aug-24	12/18862	8
351	negative regulation of sodium ion transmembrane transporter activity	0.03972	Aug-24	12/18862	8
352	carboxylic acid catabolic process	0.04021	75/4224	243/18862	75
353	regulation of membrane lipid distribution	0.04054	23/4224	56/18862	23
354	mammary gland development	0.04153	45/4224	132/18862	45
355	negative regulation of synaptic transmission	0.04201	26/4224	66/18862	26
356	renal system process	0.04371	41/4224	118/18862	41
357	regulation of regulated secretory pathway	0.04409	46/4224	136/18862	46
358	embryonic skeletal system morphogenesis	0.04422	33/4224	90/18862	33
359	ventricular cardiac muscle tissue development	0.04548	21/4224	50/18862	21
360	cardiac chamber development	0.0472	50/4224	151/18862	50
361	regulation of sequestering of calcium ion	0.04771	40/4224	115/18862	40
362	neuromuscular junction development	0.04771	20/4224	47/18862	20
363	negative regulation of cold-induced thermogenesis	0.04771	20/4224	47/18862	20
364	negative regulation of neurogenesis	0.048	45/4224	133/18862	45
365	retinoid metabolic process	0.048	38/4224	108/18862	38
366	substrate adhesion-dependent cell spreading	0.048	38/4224	108/18862	38
367	tissue migration	0.04928	106/4224	365/18862	106
368	synaptic membrane	0	154/4367	368/19520	154
369	neuron to neuron synapse	0	141/4367	342/19520	141
370	postsynaptic membrane	0	115/4367	265/19520	115
371	collagen-containing extracellular matrix	0	162/4367	423/19520	162
372	ion channel complex	0	122/4367	301/19520	122
373	asymmetric synapse	0	127/4367	318/19520	127
374	cation channel complex	0	97/4367	222/19520	97
375	transporter complex	0	133/4367	338/19520	133
376	transmembrane transporter complex	0	128/4367	323/19520	128
377	postsynaptic density	0	124/4367	313/19520	124
378	presynapse	0	173/4367	487/19520	173
379	postsynaptic specialization	0	128/4367	333/19520	128
380	integral component of postsynaptic membrane	0	52/4367	100/19520	52
381	intrinsic component of postsynaptic membrane	0	53/4367	105/19520	53
382	intrinsic component of synaptic membrane	0	65/4367	140/19520	65
383	integral component of synaptic membrane	0	60/4367	128/19520	60
384	basement membrane	0	48/4367	94/19520	48
385	glutamatergic synapse	0	114/4367	308/19520	114
386	voltage-gated potassium channel complex	0	44/4367	89/19520	44
387	presynaptic membrane	0	60/4367	137/19520	60
388	potassium channel complex	1.00E-05	46/4367	99/19520	46
389	neuronal cell body	3.00E-05	152/4367	474/19520	152
390	cluster of actin-based cell projections	4.00E-05	62/4367	156/19520	62
391	intrinsic component of presynaptic membrane	6.00E-05	32/4367	64/19520	32
392	Z disc	6.00E-05	51/4367	122/19520	51
393	I band	1.00E-04	54/4367	134/19520	54
394	dense core granule	1.00E-04	18/4367	28/19520	18
395	postsynaptic specialization membrane	0.00012	46/4367	109/19520	46
396	contractile fiber	0.00014	82/4367	231/19520	82
397	presynaptic active zone	0.00016	33/4367	70/19520	33
398	integral component of presynaptic membrane	2.00E-04	28/4367	56/19520	28
399	postsynaptic density membrane	2.00E-04	38/4367	86/19520	38
400	perikaryon	0.00021	58/4367	151/19520	58
401	main axon	0.00065	29/4367	62/19520	29
402	cell projection membrane	0.00079	108/4367	337/19520	108
403	myofibril	8.00E-04	77/4367	224/19520	77
404	dendritic shaft	0.00106	18/4367	32/19520	18
405	stereocilium bundle	0.00121	28/4367	61/19520	28
406	dendritic spine	0.00121	63/4367	177/19520	63
407	neuron spine	0.00143	63/4367	178/19520	63
408	cell-cell junction	0.0017	145/4367	485/19520	145
409	axon initial segment	0.00272	Nov-67	16/19520	11
410	basolateral plasma membrane	0.00292	71/4367	211/19520	71
411	exocytic vesicle	0.00304	72/4367	215/19520	72
412	voltage-gated calcium channel complex	0.00315	21/4367	43/19520	21
413	sarcolemma	0.0033	49/4367	134/19520	49
414	integral component of postsynaptic specialization membrane	0.00538	28/4367	66/19520	28
415	distal axon	0.00611	90/4367	287/19520	90
416	synaptic vesicle membrane	0.00624	39/4367	103/19520	39
417	exocytic vesicle membrane	0.00624	39/4367	103/19520	39
418	anchored component of membrane	0.00659	58/4367	170/19520	58
419	Schaffer collateral - CA1 synapse	0.00659	28/4367	67/19520	28
420	sarcomere	0.0068	67/4367	203/19520	67
421	basal plasma membrane	0.0068	77/4367	240/19520	77
422	cortical cytoskeleton	0.00714	39/4367	104/19520	39
423	apical plasma membrane	0.00768	106/4367	351/19520	106
424	synaptic vesicle	0.00781	65/4367	197/19520	65
425	basal part of cell	0.00961	81/4367	258/19520	81
426	leading edge membrane	0.00963	58/4367	173/19520	58
427	intrinsic component of postsynaptic specialization membrane	0.01016	28/4367	69/19520	28
428	catenin complex	0.01063	16/4367	32/19520	16
429	integral component of postsynaptic density membrane	0.01065	21/4367	47/19520	21
430	junctional sarcoplasmic reticulum membrane	0.01199	Jul-67	9/19520	7
431	presynaptic cytoskeleton	0.01199	Jul-67	9/19520	7
432	cytoskeleton of presynaptic active zone	0.01281	Jun-67	7/19520	6
433	presynaptic active zone membrane	0.01343	14/4367	27/19520	14
434	membrane raft	0.01343	97/4367	323/19520	97
435	membrane microdomain	0.01343	97/4367	323/19520	97
436	ionotropic glutamate receptor complex	0.01346	21/4367	48/19520	21
437	hippocampal mossy fiber to CA3 synapse	0.01376	15/4367	30/19520	15
438	apical part of cell	0.01496	120/4367	414/19520	120
439	inhibitory synapse	0.01496	Sep-67	14/19520	9
440	calcium channel complex	0.01548	27/4367	68/19520	27
441	stereocilium	0.01548	23/4367	55/19520	23
442	myosin filament	0.01599	Dec-67	22/19520	12
443	excitatory synapse	0.01778	20/4367	46/19520	20
444	synaptic cleft	0.01914	Oct-67	17/19520	10
445	neurotransmitter receptor complex	0.02222	21/4367	50/19520	21
446	intrinsic component of postsynaptic density membrane	0.02222	21/4367	50/19520	21
447	brush border	0.02371	36/4367	101/19520	36
448	myosin complex	0.02513	23/4367	57/19520	23
449	juxtaparanode region of axon	0.02513	Jul-67	10/19520	7
450	intrinsic component of presynaptic active zone membrane	0.02601	Sep-67	15/19520	9
451	clathrin-sculpted glutamate transport vesicle	0.03391	Apr-67	4/19520	4
452	clathrin-sculpted glutamate transport vesicle membrane	0.03391	Apr-67	4/19520	4
453	symmetric, GABA-ergic, inhibitory synapse	0.03391	Apr-67	4/19520	4
454	extrinsic component of plasma membrane	0.03391	54/4367	169/19520	54
455	presynaptic active zone cytoplasmic component	0.03541	Aug-67	13/19520	8
456	neuronal dense core vesicle	0.03541	Aug-67	13/19520	8
457	neuromuscular junction	0.03724	26/4367	69/19520	26
458	brush border membrane	0.03778	23/4367	59/19520	23
459	cell leading edge	0.03778	116/4367	411/19520	116
460	actin-based cell projection	0.03966	66/4367	216/19520	66
461	neuron projection terminus	0.04031	43/4367	130/19520	43
462	anchored component of plasma membrane	0.04681	23/4367	60/19520	23
463	semaphorin receptor complex	0.04763	Jul-67	11/19520	7
464	DNA-binding transcription activator activity, RNA polymerase II-specific	0	179/4274	443/18337	179
465	DNA-binding transcription activator activity	0	180/4274	447/18337	180
466	metal ion transmembrane transporter activity	0	173/4274	425/18337	173
467	gated channel activity	0	143/4274	337/18337	143
468	ion channel activity	0	167/4274	429/18337	167
469	cation channel activity	0	137/4274	333/18337	137
470	voltage-gated cation channel activity	0	70/4274	139/18337	70
471	voltage-gated ion channel activity	0	89/4274	197/18337	89
472	voltage-gated channel activity	0	89/4274	197/18337	89
473	DNA-binding transcription repressor activity	0	125/4274	309/18337	125
474	DNA-binding transcription repressor activity, RNA polymerase II-specific	0	124/4274	307/18337	124
475	channel activity	0	174/4274	477/18337	174
476	passive transmembrane transporter activity	0	174/4274	478/18337	174
477	calcium channel activity	0	56/4274	118/18337	56
478	potassium ion transmembrane transporter activity	0	67/4274	152/18337	67
479	calcium ion transmembrane transporter activity	0	61/4274	134/18337	61
480	potassium channel activity	0	56/4274	120/18337	56
481	voltage-gated potassium channel activity	1.00E-05	43/4274	87/18337	43
482	nuclear receptor activity	0.00025	28/4274	52/18337	28
483	ligand-activated transcription factor activity	0.00025	28/4274	52/18337	28
484	ligand-gated ion channel activity	0.00072	56/4274	139/18337	56
485	ligand-gated channel activity	0.00072	56/4274	139/18337	56
486	active transmembrane transporter activity	0.00203	102/4274	301/18337	102
487	extracellular matrix structural constituent	0.00203	64/4274	170/18337	64
488	cargo receptor activity	0.00238	34/4274	75/18337	34
489	intramembrane lipid transporter activity	0.00241	19/4274	33/18337	19
490	organic acid transmembrane transporter activity	0.00241	60/4274	158/18337	60
491	ligand-gated calcium channel activity	0.00331	16/4274	26/18337	16
492	carboxylic acid transmembrane transporter activity	0.00372	59/4274	157/18337	59
493	ligand-gated cation channel activity	0.00476	44/4274	109/18337	44
494	glutamate receptor activity	0.00575	16/4274	27/18337	16
495	ATPase-coupled intramembrane lipid transporter activity	0.00776	15/4274	25/18337	15
496	voltage-gated calcium channel activity	0.00845	22/4274	44/18337	22
497	lipid transporter activity	0.00872	59/4274	162/18337	59
498	ATP-dependent microtubule motor activity, minus-end-directed	0.00872	Dec-74	18/18337	12
499	anion transmembrane transporter activity	0.01032	141/4274	459/18337	141
500	calmodulin binding	0.01084	69/4274	198/18337	69
501	exopeptidase activity	0.01463	38/4274	95/18337	38
502	intracellular ligand-gated ion channel activity	0.01463	16/4274	29/18337	16
503	ATPase-coupled transmembrane transporter activity	0.01676	26/4274	58/18337	26
504	motor activity	0.0169	48/4274	129/18337	48
505	organic anion transmembrane transporter activity	0.0169	62/4274	177/18337	62
506	actin binding	0.0169	134/4274	439/18337	134
507	extracellular matrix structural constituent conferring tensile strength	0.01884	20/4274	41/18337	20
508	transmembrane receptor protein tyrosine phosphatase activity	0.01884	Nov-74	17/18337	11
509	calcium-release channel activity	0.01884	Nov-74	17/18337	11
510	transmembrane receptor protein phosphatase activity	0.01884	Nov-74	17/18337	11
511	actin filament binding	0.0237	70/4274	208/18337	70
512	calcium activated cation channel activity	0.0237	14/4274	25/18337	14
513	ion gated channel activity	0.0261	20/4274	42/18337	20
514	active ion transmembrane transporter activity	0.02877	69/4274	206/18337	69
515	neurexin family protein binding	0.02925	Sep-74	13/18337	9
516	inositol 1,4,5 trisphosphate binding	0.02925	Sep-74	13/18337	9
517	modified amino acid binding	0.03072	36/4274	93/18337	36
518	transmembrane receptor protein kinase activity	0.03072	32/4274	80/18337	32
519	transmembrane receptor protein tyrosine kinase activity	0.03072	26/4274	61/18337	26
520	primary active transmembrane transporter activity	0.03072	26/4274	61/18337	26
521	cyclic nucleotide binding	0.03101	18/4274	37/18337	18
522	type 5 metabotropic glutamate receptor binding	0.03189	May-74	5/18337	5
523	ABC-type xenobiotic transporter activity	0.03191	Aug-74	11/18337	8
524	bile acid binding	0.03191	Aug-74	11/18337	8
525	oxidoreductase activity, acting on the CH-CH group of donors, NAD or NADP as acceptor	0.03191	14/4274	26/18337	14
526	collagen binding	0.03408	28/4274	68/18337	28
527	SH3 domain binding	0.0355	46/4274	128/18337	46
528	protein tyrosine kinase activity	0.03575	48/4274	135/18337	48
529	fatty acid transmembrane transporter activity	0.03581	Dec-74	21/18337	12
530	flippase activity	0.03729	Oct-74	16/18337	10
531	sodium ion transmembrane transporter activity	0.03806	51/4274	146/18337	51
532	scavenger receptor activity	0.03946	21/4274	47/18337	21
533	microtubule motor activity	0.03971	28/4274	69/18337	28
534	monocarboxylic acid transmembrane transporter activity	0.03971	28/4274	69/18337	28
535	aldo-keto reductase (NADP) activity	0.04428	14/4274	27/18337	14
536	chemorepellent activity	0.04428	14/4274	27/18337	14
537	neurotransmitter transmembrane transporter activity	0.04514	Nov-74	19/18337	11
538	low-density lipoprotein particle receptor activity	0.04514	Sep-74	14/18337	9
539	xenobiotic transmembrane transporter activity	0.04514	15/4274	30/18337	15
540	lipoprotein particle binding	0.04514	15/4274	30/18337	15
541	protein-lipid complex binding	0.04514	15/4274	30/18337	15
542	delayed rectifier potassium channel activity	0.04711	16/4274	33/18337	16
543	sulfur compound transmembrane transporter activity	0.04736	21/4274	48/18337	21
544	metallopeptidase activity	0.0488	61/4274	184/18337	61
545	cytoskeletal anchor activity	0.04942	Dec-74	22/18337	12
546	ABC-type transporter activity	0.04942	Dec-74	22/18337	12
